# Supplementary material for: Cold Atmospheric Plasma Induces Growth Arrest and Apoptosis in Neurofibromatosis Type 1-Associated Peripheral Nerve Sheath Tumor Cells
Source: Biomedicines. 2024 Sep 2;12(9):1986. doi: 10.3390/biomedicines12091986 (PMC11429496; doi:10.3390/biomedicines12091986)
Supplement: Supplementary file 1 [file biomedicines-12-01986-s001.zip]

Archive with 2 entries (2 files):
- 20240514 Supplementary Figures.pptx
- __MACOSX/._20240514 Supplementary Figures.pptx
